# Supplementary material for: Metabolomic Profiling of Osteoblasts in Rat Subchondral Bone Following Anterior Cruciate Ligament Injury
Source: Molecules. 2025 May 22;30(11):2255. doi: 10.3390/molecules30112255 (PMC12156015; doi:10.3390/molecules30112255)
Supplement: Supplementary file 1 [file molecules-30-02255-s001.zip]

Archive with 1 entries (1 files):
- molecules-3549280-supplementary.pdf
